# Supplementary material for: Metabolic Dysfunction-Associated Steatotic Liver Disease and Alcohol-Associated Liver Disease: Liver DNA Methylation Analysis—A Systematic Review
Source: Cells. 2024 Nov 16;13(22):1893. doi: 10.3390/cells13221893 (PMC11592595; doi:10.3390/cells13221893)
Supplement: Supplementary file 1 [file cells-13-01893-s001.zip]

Archive with 2 entries (2 files):
- Supplementary Table S1- All data extraction.xlsx
- Supplementary Table S2 - All pathways methylation.xlsx
