# Supplementary material for: Metabolic Dysfunction-Associated Steatotic Liver Disease and Alcohol-Associated Liver Disease: Liver DNA Methylation Analysis—A Systematic Review
Source: Cells. 2024 Nov 16;13(22):1893. doi: 10.3390/cells13221893 (PMC11592595; doi:10.3390/cells13221893)
Supplement: Supplementary file 1 [file cells-13-01893-s001.zip › Supplementary Table S1- All data extraction.xlsx]

## Sheet: Planilha1
Study number	MASLD/ALD	DOI	Author	Year	Patient Population		Sample Size		Age (year)		Sex (fem/male)		BMI		Tobacco use		Alcohol intake	T2D		co-medication	concomitant disease	diet
					A	B	A	B	A	B	A	B	A	B	A	B	ALL	A	B	ALL	ALL	ALL
1	MASLD	10.3390/ijms23147830	Cabré N	2022	Obese NASH (NAS ≥5)	Obese non NASH (NAS ≤2)	8	8	matched but not specified for this subgroup		matched but not specified for this subgroup		matched but not specified for this subgroup		-		excluded > 30 g/day for males and > 20 g/day for females	excluded		exc hepatotoxic drugs	exc infect liver disease	-
2	MASLD	10.1186/s13148-021-01129-y	Johnson ND	2021	G3= grade 3 fib G3-4= grade 3-4 fib G4= grade 4 fib	G0= no fibrosis	G3 n = 55 G3-4 n = 36 G4 n = 28	206	G3 49.5 ± 10.0 G3/4 50.4 ± 8.1 G4 53.8 ± 9.5	(All 48.6 ± 11.5) G0 47.2 ± 12.4	G3 61.8% G3/4 80.5% G4 78.5%	(All 77%) G0 80.5%	G3 48.6 (8.0) G3/4 46.5 (9.7) G4 48.1 (12.1)	All 47.1±9.1 G0 46.6 (8.8)	not excluded, not analysed		excluded clinically significant intake (not specified)	G3 87.2% G3/4 88.8% G4 85.7%	G0 36.8%	yes for co disease, inc metformin	HT, Hyperchol, T2D,depression, Hypothyroidism, asthma, osteoarthrosis	yes pre operatieve 10% weightloss
3	ALD (alcoholic hepatitis?)	10.1038/s41467-019-11004-3	Argemi J	2019	AH	Normal liver	6	5	-		-		-		-		-	-		-	-	-
4	MASLD	10.1016/S0168-8278(19)30204-1	Ulukan B	2019	NASH	NAFLD F0	cirrothic -NASH (f4) n = 22 (F1/F2 F3) n = 24	9	-		-		-		-		-	-		-	-	-
5	MASLD	10.1186/s13148-018-0525-9	Gerhard GS	2018	NAFLD cirrosis	normal liver	11	15	47.1 (6.3)	51.3 (8.2)	100% women		41.0 (4.6)	44.4 (6.6)	included		excluded cs intake, not specified	included		-	excl liver disease	-
6	MASLD	10.1007/s12072-018-9852-3	Lee YR	2018	NAFLD	nl liver	54	18	-		-		-		-		-	-		-	-	-
7	MASLD	10.1080/15592294.2017.1294305	de Mello V	2017	Obese NASH	Obese Normal liver Obese SS	26	Normal = 35 SS = 34	NASH = 51.3 ± 7.9	nl = 50.7 ± 7.0 SS = 46.9 ± 7.6	13/13	nl (11/24) SS (10/24)	NASH 43.4 ± 6.4	nl 42.4 ± 6.1 SS 43.5 ± 4.7	-		-		included (analyses adjusted for T2D nl n = 8 SS n = 13 NASH n = 14	probably	T2D	pre-operatief diet 4 weken (600-800cal)
8	MASLD	10.1111/jgh.13318	Nishida N	2016	NAFLD	HCC or normal liver	65	16	54.3 (50.7 – 57.9)		40/25			29.3 (28.0 – 30.6)	-		excluded > 30 g/day for males and > 20 g/day for females		26 with 39 without	probably	HT, Hyperchol, T2D	-
9	MASLD (and hep C)	10.1016/j.jhep.2015.02.049	Kitamoto T	2015	advanced fibrosis (F2 -4)	mild fibrosis (F0-1)	29	36	-		-		-		-		-	-		-	-	-
10a	MASLD	10.1186/s13148-015-0056-6	Zeybel M	2015	advanced fibrosis (F2 -4)	NAFLD minumun fibrosis	9	8	51.88 (40.43-63.32)	60.56 (54.5-66.61)	100% male		35 (30-43.2)	36 (30-46)	-		-	1	1	yes, ncs, not specified	-	-
10b	ALD	10.1186/s13148-015-0056-6	Zeybel M	2015	ALD	normal liver	10	17	63.31 (67.94-54.71	46.3 (39.09-57.27)	10 male 58%	7 male 70%	24.2 (19 to 32.5)		-		-		none	yes, ncs, not specified	-	-
11	MASLD and ALD	10.1016/j.yexmp.2014.10.001.	Hui Liu	2014	NASH	alcoholic hepatitis normal liver	AH 3-5 NASH 3-5	3	-		-		-		-		-	-		-	-	-
12	MASLD	10.1136/gutjnl-2012-302962	Pirola CJ	2013	NAFLD (simple steatosis and nash)	near normal histology	22	non MS almost nl n = 18 steatosis n = 23	nash 48±9.2	nl 48.38.7± stea 51.6±10.5	nash 12/10	fem/male nl 10/8 steat 14/9 ns	nash 31.2±6	nl 25.3 ± 4.1 steat 31.6±5	yes, NS between groups		-	-		-	-	-
13	MASLD	10.1016/j.cmet.2013.07.004	Ahrens	2013	NASH	no adv normal control "healthy" obese steatosis	15	obese healthy n = 18 steat n = 12 normal control n = 18	44 [41–50]	46 [37–49] 47 [40–50] 51 [44–72]	male % 0	male % 42 27 50	45 [42–49]	50 [47–55] 49 [44–56] 24 [21–26]	-		-	17%	25% 20 % 11%	-	-	-
14	MASLD	10.1053/j.gastro.2013.07.047	Murphy SK	2013	Advanced NAFLD F3-F4	Mild NAFDL F0-F1	23	33	advanced = 51.7 ± 10.3	mild = 51.5 ± 10.3	advanced (5/18)	mild (12/21)	advanced 33.8 (31.3-41.9)	mild 32.8 (28.4-40.4)	advanced 5%	mild 6%	-	advanced - 9%	mild- 6%	probably	HT, T2D, hiperlipidemia	-
15	MASLD	10.1002/hep.23927	Sookoian S	2010	NAFLD	NAFLD Control (no histological fatty changes)	63	11	NAFLD 50.3± 9.9	49.46±10.2	nafld 32/31	control 5/6	nafld 31.9±5.6	control 27.9±5.9	included		exclded 30g/20g/d m/w	-		-	-	-
