# Supplementary material for: Metabolic Dysfunction-Associated Steatotic Liver Disease and Alcohol-Associated Liver Disease: Liver DNA Methylation Analysis—A Systematic Review
Source: Cells. 2024 Nov 16;13(22):1893. doi: 10.3390/cells13221893 (PMC11592595; doi:10.3390/cells13221893)
Supplement: Supplementary file 1 [file cells-13-01893-s001.zip › Supplementary Table S2 - All pathways methylation.xlsx]

## Sheet: Planilha1
ALD								MASLD
Hypermeth ALD				Hypometh ALD				Hypermeth MASLD				Hypometh MASLD
Pathways				Pathways				Pathways				Pathways
hsa01100 Metabolic pathways - Homo sapiens (human) (34)	hsa:10 K00622 NAT2	N-acetyltransferase 2		hsa05200 Pathways in cancer - Homo sapiens (human) (7)	hsa:2099 K08550 ESR1	estrogen receptor 1		hsa05200 Pathways in cancer - Homo sapiens (human) (7)	hsa:1029 K06621 CDKN2A	cyclin dependent kinase inhibitor 2A		hsa05200 Pathways in cancer - Homo sapiens (human) (11)	hsa:1164 K02219 CKS2	CDC28 protein kinase regulatory subunit 2
	hsa:10400 K00551 PEMT	phosphatidylethanolamine N-methyltransferase			hsa:324 K02085 APC	APC regulator of WNT signaling pathway			hsa:11186 K09850 RASSF1	Ras association domain family member 1			hsa:1282 K06237 COL4A1	collagen type IV alpha 1 chain
	hsa:10768 K01251 AHCYL1	adenosylhomocysteinase like 1			hsa:4088 K23605 SMAD3	SMAD family member 3			hsa:2950 K23790 GSTP1	glutathione S-transferase pi 1			hsa:2113 K02678 ETS1	ETS proto-oncogene 1, transcription factor
	hsa:112817 K18123 HOGA1	4-hydroxy-2-oxoglutarate aldolase 1			hsa:55970 K04347 GNG12	G protein subunit gamma 12			hsa:324 K02085 APC	APC regulator of WNT signaling pathway			hsa:2263 K05093 FGFR2	fibroblast growth factor receptor 2
	hsa:127 K13980 ADH4	alcohol dehydrogenase 4 (class II), pi polypeptide			hsa:7185 K03172 TRAF1	TNF receptor associated factor 1			hsa:3479 K05459 IGF1	insulin like growth factor 1			hsa:3910 K06241 LAMA4	laminin subunit alpha 4
	hsa:1558 K17718 CYP2C8	cytochrome P450 family 2 subfamily C member 8			hsa:8202 K11256 NCOA3	nuclear receptor coactivator 3			hsa:5468 K08530 PPARG	peroxisome proliferator activated receptor gamma			hsa:3912 K05636 LAMB1	laminin subunit beta 1
	hsa:178 K01196 AGL	amylo-alpha-1, 6-glucosidase, 4-alpha-glucanotransferase			hsa:841 K04398 CASP8	caspase 8			hsa:7704 K10055 ZBTB16	zinc finger and BTB domain containing 16			hsa:5335 K01116 PLCG1	phospholipase C gamma 1
	hsa:1962 K07514 EHHADH	enoyl-CoA hydratase and 3-hydroxyacyl CoA dehydrogenase											hsa:650 K21283 BMP2	bone morphogenetic protein 2
	hsa:2180 K01897 ACSL1	acyl-CoA synthetase long chain family member 1		hsa04810 Regulation of actin cytoskeleton - Homo sapiens (human) (5)	hsa:324 K02085 APC	APC regulator of WNT signaling pathway		hsa01100 Metabolic pathways - Homo sapiens (human) (9)	hsa:2180 K01897 ACSL1	acyl-CoA synthetase long chain family member 1			hsa:6772 K11220 STAT1	signal transducer and activator of transcription 1
	hsa:259230 K04714 SGMS1	sphingomyelin synthase 1			hsa:3687 K06462 ITGAX	integrin subunit alpha X			hsa:2950 K23790 GSTP1	glutathione S-transferase pi 1			hsa:7185 K03172 TRAF1	TNF receptor associated factor 1
	hsa:27430 K00789 MAT2B	methionine adenosyltransferase 2 non-catalytic beta subunit			hsa:4627 K10352 MYH9	myosin heavy chain 9			hsa:4047 K01852 LSS	lanosterol synthase			hsa:818 K04515 CAMK2G	calcium/calmodulin dependent protein kinase II gamma
	hsa:2954 K01800 GSTZ1	glutathione S-transferase zeta 1			hsa:54434 K05766 SSH1	slingshot protein phosphatase 1			hsa:4143 K00789 MAT1A	methionine adenosyltransferase 1A
	hsa:30 K07513 ACAA1	acetyl-CoA acyltransferase 1			hsa:55970 K04347 GNG12	G protein subunit gamma 12			hsa:4942 K00819 OAT	ornithine aminotransferase		hsa04510 Focal adhesion - Homo sapiens (human) (8)	hsa:1277 K06236 COL1A1	collagen type I alpha 1 chain
	hsa:3033 K00022 HADH	hydroxyacyl-CoA dehydrogenase							hsa:5091 K01958 PC	pyruvate carboxylase			hsa:1278 K06236 COL1A2	collagen type I alpha 2 chain
	hsa:3158 K01641 HMGCS2	3-hydroxy-3-methylglutaryl-CoA synthase 2		hsa05165 Human papillomavirus infection - Homo sapiens (human) (5)	hsa:1277 K06236 COL1A1	collagen type I alpha 1 chain			hsa:5236 K01835 PGM1	phosphoglucomutase 1			hsa:1282 K06237 COL4A1	collagen type IV alpha 1 chain
	hsa:383 K01476 ARG1	arginase 1			hsa:324 K02085 APC	APC regulator of WNT signaling pathway			hsa:64841 K00621 GNPNAT1	glucosamine-phosphate N-acetyltransferase 1			hsa:29780 K06275 PARVB	parvin beta
	hsa:443 K01437 ASPA	aspartoacylase			hsa:5315 K00873 PKM	pyruvate kinase M1/2			hsa:80339 K13534 PNPLA3	patatin like phospholipase domain containing 3			hsa:3910 K06241 LAMA4	laminin subunit alpha 4
	hsa:4843 K13241 NOS2	nitric oxide synthase 2			hsa:6696 K06250 SPP1	secreted phosphoprotein 1							hsa:3912 K05636 LAMB1	laminin subunit beta 1
	hsa:51179 K11517 HAO2	hydroxyacid oxidase 2			hsa:841 K04398 CASP8	caspase 8		hsa05206 MicroRNAs in cancer - Homo sapiens (human) (4)	hsa:1029 K06621 CDKN2A	cyclin dependent kinase inhibitor 2A			hsa:53358 K17448 SHC3	SHC adaptor protein 3
	hsa:51380 K18966 CSAD	cysteine sulfinic acid decarboxylase							hsa:11186 K09850 RASSF1	Ras association domain family member 1			hsa:7414 K05700 VCL	vinculin
	hsa:5152 K13761 PDE9A	phosphodiesterase 9A		hsa04310 Wnt signaling pathway - Homo sapiens (human) (5)	hsa:147111 K19882 NOTUM	notum, palmitoleoyl-protein carboxylesterase			hsa:324 K02085 APC	APC regulator of WNT signaling pathway
	hsa:51703 K01897 ACSL5	acyl-CoA synthetase long chain family member 5			hsa:324 K02085 APC	APC regulator of WNT signaling pathway			hsa:8651 K04694 SOCS1	suppressor of cytokine signaling 1		hsa04151 PI3K-Akt signaling pathway - Homo sapiens (human) (7)	hsa:1277 K06236 COL1A1	collagen type I alpha 1 chain
	hsa:55224 K00894 ETNK2	ethanolamine kinase 2			hsa:4088 K23605 SMAD3	SMAD family member 3							hsa:1278 K06236 COL1A2	collagen type I alpha 2 chain
	hsa:55811 K11265 ADCY10	adenylate cyclase 10			hsa:7091 K04497 TLE4	TLE family member 4, transcriptional corepressor		hsa04714 Thermogenesis - Homo sapiens (human) (3)	hsa:10891 K07202 PPARGC1A	PPARG coactivator 1 alpha			hsa:1282 K06237 COL4A1	collagen type IV alpha 1 chain
	hsa:6309 K00227 SC5D	sterol-C5-desaturase			hsa:79718 K04508 TBL1XR1	TBL1X/Y related 1			hsa:2180 K01897 ACSL1	acyl-CoA synthetase long chain family member 1			hsa:2263 K05093 FGFR2	fibroblast growth factor receptor 2
	hsa:635 K00544 BHMT	betaine--homocysteine S-methyltransferase							hsa:5468 K08530 PPARG	peroxisome proliferator activated receptor gamma			hsa:3910 K06241 LAMA4	laminin subunit alpha 4
	hsa:641371 K01068 ACOT1	acyl-CoA thioesterase 1		hsa05203 Viral carcinogenesis - Homo sapiens (human) (4)	hsa:5315 K00873 PKM	pyruvate kinase M1/2							hsa:3912 K05636 LAMB1	laminin subunit beta 1
	hsa:6470 K00600 SHMT1	serine hydroxymethyltransferase 1			hsa:5922 K08053 RASA2	RAS p21 protein activator 2		hsa04910 Insulin signaling pathway - Homo sapiens (human) (3)	hsa:10891 K07202 PPARGC1A	PPARG coactivator 1 alpha			hsa:5294 K21289 PIK3CG	phosphatidylinositol-4,5-bisphosphate 3-kinase catalytic subunit gamma
	hsa:6480 K00778 ST6GAL1	ST6 beta-galactoside alpha-2,6-sialyltransferase 1			hsa:7185 K03172 TRAF1	TNF receptor associated factor 1			hsa:8651 K04694 SOCS1	suppressor of cytokine signaling 1
	hsa:6675 K00972 UAP1	UDP-N-acetylglucosamine pyrophosphorylase 1			hsa:841 K04398 CASP8	caspase 8			hsa:9322 K07196 TRIP10	thyroid hormone receptor interactor 10		hsa05146 Amoebiasis - Homo sapiens (human) (6)	hsa:1277 K06236 COL1A1	collagen type I alpha 1 chain
	hsa:8867 K20279 SYNJ1	synaptojanin 1											hsa:1278 K06236 COL1A2	collagen type I alpha 2 chain
	hsa:8876 K08069 VNN1	vanin 1		hsa04140 Autophagy - animal - Homo sapiens (human) (4)	hsa:10010 K12650 TANK	TRAF family member associated NFKB activator		hsa05225 Hepatocellular carcinoma - Homo sapiens (human) (3)	hsa:1029 K06621 CDKN2A	cyclin dependent kinase inhibitor 2A			hsa:1282 K06237 COL4A1	collagen type IV alpha 1 chain
	hsa:9 K00622 NAT1	N-acetyltransferase 1			hsa:10533 K08337 ATG7	autophagy related 7			hsa:2950 K23790 GSTP1	glutathione S-transferase pi 1			hsa:3910 K06241 LAMA4	laminin subunit alpha 4
	hsa:9562 K03103 MINPP1	multiple inositol-polyphosphate phosphatase 1			hsa:23001 K22262 WDFY3	WD repeat and FYVE domain containing 3			hsa:324 K02085 APC	APC regulator of WNT signaling pathway			hsa:3912 K05636 LAMB1	laminin subunit beta 1
					hsa:8837 K04724 CFLAR	CASP8 and FADD like apoptosis regulator							hsa:7414 K05700 VCL	vinculin
hsa03320 PPAR signaling pathway - Homo sapiens (human) (7)	hsa:1962 K07514 EHHADH	enoyl-CoA hydratase and 3-hydroxyacyl CoA dehydrogenase						hsa04211 Longevity regulating pathway - Homo sapiens (human) (3)	hsa:10891 K07202 PPARGC1A	PPARG coactivator 1 alpha
	hsa:2180 K01897 ACSL1	acyl-CoA synthetase long chain family member 1		hsa04621 NOD-like receptor signaling pathway - Homo sapiens (human) (4)	hsa:10010 K12650 TANK	TRAF family member associated NFKB activator			hsa:3479 K05459 IGF1	insulin like growth factor 1		hsa04820 Cytoskeleton in muscle cells - Homo sapiens (human) (6)	hsa:114793 K23957 FMNL2	formin like 2
	hsa:30 K07513 ACAA1	acetyl-CoA acyltransferase 1			hsa:10628 K20910 TXNIP	thioredoxin interacting protein			hsa:5468 K08530 PPARG	peroxisome proliferator activated receptor gamma			hsa:1277 K06236 COL1A1	collagen type I alpha 1 chain
	hsa:3158 K01641 HMGCS2	3-hydroxy-3-methylglutaryl-CoA synthase 2			hsa:2634 K20897 GBP2	guanylate binding protein 2							hsa:1278 K06236 COL1A2	collagen type I alpha 2 chain
	hsa:51703 K01897 ACSL5	acyl-CoA synthetase long chain family member 5			hsa:841 K04398 CASP8	caspase 8		hsa04152 AMPK signaling pathway - Homo sapiens (human) (3)	hsa:10891 K07202 PPARGC1A	PPARG coactivator 1 alpha			hsa:1282 K06237 COL4A1	collagen type IV alpha 1 chain
	hsa:5468 K08530 PPARG	peroxisome proliferator activated receptor gamma							hsa:3479 K05459 IGF1	insulin like growth factor 1			hsa:58529 K26050 MYOZ1	myozenin 1
	hsa:729359 K20254 PLIN4	perilipin 4		hsa04010 MAPK signaling pathway - Homo sapiens (human) (4)	hsa:3304 K03283 HSPA1B	heat shock protein family A (Hsp70) member 1B			hsa:5468 K08530 PPARG	peroxisome proliferator activated receptor gamma			hsa:7414 K05700 VCL	vinculin
					hsa:5495 K04461 PPM1B	protein phosphatase, Mg2+/Mn2+ dependent 1B
hsa04146 Peroxisome - Homo sapiens (human) (6)	hsa:1962 K07514 EHHADH	enoyl-CoA hydratase and 3-hydroxyacyl CoA dehydrogenase			hsa:55970 K04347 GNG12	G protein subunit gamma 12		hsa05202 Transcriptional misregulation in cancer - Homo sapiens (human) (3)	hsa:3479 K05459 IGF1	insulin like growth factor 1		hsa04062 Chemokine signaling pathway - Homo sapiens (human) (6)	hsa:1236 K04182 CCR7	C-C motif chemokine receptor 7
	hsa:2180 K01897 ACSL1	acyl-CoA synthetase long chain family member 1			hsa:5922 K08053 RASA2	RAS p21 protein activator 2			hsa:5468 K08530 PPARG	peroxisome proliferator activated receptor gamma			hsa:5294 K21289 PIK3CG	phosphatidylinositol-4,5-bisphosphate 3-kinase catalytic subunit gamma
	hsa:30 K07513 ACAA1	acetyl-CoA acyltransferase 1							hsa:7704 K10055 ZBTB16	zinc finger and BTB domain containing 16			hsa:5335 K01116 PLCG1	phospholipase C gamma 1
	hsa:4843 K13241 NOS2	nitric oxide synthase 2		hsa04371 Apelin signaling pathway - Homo sapiens (human) (3)	hsa:4088 K23605 SMAD3	SMAD family member 3							hsa:53358 K17448 SHC3	SHC adaptor protein 3
	hsa:51179 K11517 HAO2	hydroxyacid oxidase 2			hsa:55970 K04347 GNG12	G protein subunit gamma 12							hsa:6772 K11220 STAT1	signal transducer and activator of transcription 1
	hsa:51703 K01897 ACSL5	acyl-CoA synthetase long chain family member 5			hsa:6696 K06250 SPP1	secreted phosphoprotein 1							hsa:7074 K05731 TIAM1	TIAM Rac1 associated GEF 1
hsa00071 Fatty acid degradation - Homo sapiens (human) (6)	hsa:127 K13980 ADH4	alcohol dehydrogenase 4 (class II), pi polypeptide		hsa01100 Metabolic pathways - Homo sapiens (human) (3)	hsa:23382 K01251 AHCYL2	adenosylhomocysteinase like 2						hsa04933 AGE-RAGE signaling pathway in diabetic complications - Homo sapiens (human) (6)	hsa:1277 K06236 COL1A1	collagen type I alpha 1 chain
	hsa:1962 K07514 EHHADH	enoyl-CoA hydratase and 3-hydroxyacyl CoA dehydrogenase			hsa:3163 K21418 HMOX2	heme oxygenase 2							hsa:1278 K06236 COL1A2	collagen type I alpha 2 chain
	hsa:2180 K01897 ACSL1	acyl-CoA synthetase long chain family member 1			hsa:5315 K00873 PKM	pyruvate kinase M1/2							hsa:1282 K06237 COL4A1	collagen type IV alpha 1 chain
	hsa:30 K07513 ACAA1	acetyl-CoA acyltransferase 1											hsa:5335 K01116 PLCG1	phospholipase C gamma 1
	hsa:3033 K00022 HADH	hydroxyacyl-CoA dehydrogenase		hsa05130 Pathogenic Escherichia coli infection - Homo sapiens (human) (3)	hsa:4627 K10352 MYH9	myosin heavy chain 9							hsa:5581 K18050 PRKCE	protein kinase C epsilon
	hsa:51703 K01897 ACSL5	acyl-CoA synthetase long chain family member 5			hsa:841 K04398 CASP8	caspase 8							hsa:6772 K11220 STAT1	signal transducer and activator of transcription 1
					hsa:9181 K12791 ARHGEF2	Rho/Rac guanine nucleotide exchange factor 2
hsa05200 Pathways in cancer - Homo sapiens (human) (6)	hsa:2475 K07203 MTOR	mechanistic target of rapamycin kinase										hsa01100 Metabolic pathways - Homo sapiens (human) (6)	hsa:3635 K03084 INPP5D	inositol polyphosphate-5-phosphatase D
	hsa:3479 K05459 IGF1	insulin like growth factor 1		hsa04210 Apoptosis - Homo sapiens (human) (3)	hsa:7185 K03172 TRAF1	TNF receptor associated factor 1							hsa:47 K01648 ACLY	ATP citrate lyase
	hsa:3827 K03898 KNG1	kininogen 1			hsa:841 K04398 CASP8	caspase 8							hsa:5294 K21289 PIK3CG	phosphatidylinositol-4,5-bisphosphate 3-kinase catalytic subunit gamma
	hsa:4843 K13241 NOS2	nitric oxide synthase 2			hsa:8837 K04724 CFLAR	CASP8 and FADD like apoptosis regulator							hsa:5335 K01116 PLCG1	phospholipase C gamma 1
	hsa:5468 K08530 PPARG	peroxisome proliferator activated receptor gamma											hsa:54 K14379 ACP5	acid phosphatase 5, tartrate resistant
	hsa:6777 K11224 STAT5B	signal transducer and activator of transcription 5B		hsa05010 Alzheimer disease - Homo sapiens (human) (3)	hsa:324 K02085 APC	APC regulator of WNT signaling pathway							hsa:8509 K02577 NDST2	N-deacetylase and N-sulfotransferase 2
					hsa:57142 K20720 RTN4	reticulon 4
hsa04120 Ubiquitin mediated proteolysis - Homo sapiens (human) (5)	hsa:11060 K05630 WWP2	WW domain containing E3 ubiquitin protein ligase 2			hsa:841 K04398 CASP8	caspase 8						hsa05165 Human papillomavirus infection - Homo sapiens (human) (6)	hsa:1277 K06236 COL1A1	collagen type I alpha 1 chain
	hsa:23327 K13305 NEDD4L	NEDD4 like E3 ubiquitin protein ligase											hsa:1278 K06236 COL1A2	collagen type I alpha 2 chain
	hsa:51343 K03364 FZR1	fizzy and cell division cycle 20 related 1		hsa04144 Endocytosis - Homo sapiens (human) (3)	hsa:1601 K12475 DAB2	DAB adaptor protein 2							hsa:1282 K06237 COL4A1	collagen type IV alpha 1 chain
	hsa:55294 K10260 FBXW7	F-box and WD repeat domain containing 7			hsa:3304 K03283 HSPA1B	heat shock protein family A (Hsp70) member 1B							hsa:3910 K06241 LAMA4	laminin subunit alpha 4
	hsa:9320 K10590 TRIP12	thyroid hormone receptor interactor 12			hsa:4088 K23605 SMAD3	SMAD family member 3							hsa:3912 K05636 LAMB1	laminin subunit beta 1
													hsa:6772 K11220 STAT1	signal transducer and activator of transcription 1
hsa04371 Apelin signaling pathway - Homo sapiens (human) (5)	hsa:2475 K07203 MTOR	mechanistic target of rapamycin kinase		hsa05224 Breast cancer - Homo sapiens (human) (3)	hsa:2099 K08550 ESR1	estrogen receptor 1
	hsa:4205 K09260 MEF2A	myocyte enhancer factor 2A			hsa:324 K02085 APC	APC regulator of WNT signaling pathway						hsa05205 Proteoglycans in cancer - Homo sapiens (human) (6)	hsa:1277 K06236 COL1A1	collagen type I alpha 1 chain
	hsa:4843 K13241 NOS2	nitric oxide synthase 2			hsa:8202 K11256 NCOA3	nuclear receptor coactivator 3							hsa:1278 K06236 COL1A2	collagen type I alpha 2 chain
	hsa:55811 K11265 ADCY10	adenylate cyclase 10											hsa:5328 K01348 PLAU	plasminogen activator, urokinase
	hsa:9759 K11406 HDAC4	histone deacetylase 4		hsa04668 TNF signaling pathway - Homo sapiens (human) (3)	hsa:7185 K03172 TRAF1	TNF receptor associated factor 1							hsa:5335 K01116 PLCG1	phospholipase C gamma 1
					hsa:841 K04398 CASP8	caspase 8							hsa:7074 K05731 TIAM1	TIAM Rac1 associated GEF 1
hsa01212 Fatty acid metabolism - Homo sapiens (human) (5)	hsa:1962 K07514 EHHADH	enoyl-CoA hydratase and 3-hydroxyacyl CoA dehydrogenase			hsa:8837 K04724 CFLAR	CASP8 and FADD like apoptosis regulator							hsa:818 K04515 CAMK2G	calcium/calmodulin dependent protein kinase II gamma
	hsa:2180 K01897 ACSL1	acyl-CoA synthetase long chain family member 1
	hsa:30 K07513 ACAA1	acetyl-CoA acyltransferase 1		hsa04330 Notch signaling pathway - Homo sapiens (human) (3)	hsa:6310 K23616 ATXN1	ataxin 1						hsa04512 ECM-receptor interaction - Homo sapiens (human) (5)	hsa:1277 K06236 COL1A1	collagen type I alpha 1 chain
	hsa:3033 K00022 HADH	hydroxyacyl-CoA dehydrogenase			hsa:7091 K04497 TLE4	TLE family member 4, transcriptional corepressor							hsa:1278 K06236 COL1A2	collagen type I alpha 2 chain
	hsa:51703 K01897 ACSL5	acyl-CoA synthetase long chain family member 5			hsa:8650 K06057 NUMB	NUMB endocytic adaptor protein							hsa:1282 K06237 COL4A1	collagen type IV alpha 1 chain
													hsa:3910 K06241 LAMA4	laminin subunit alpha 4
hsa04714 Thermogenesis - Homo sapiens (human) (5)	hsa:2180 K01897 ACSL1	acyl-CoA synthetase long chain family member 1		hsa05417 Lipid and atherosclerosis - Homo sapiens (human) (3)	hsa:10010 K12650 TANK	TRAF family member associated NFKB activator							hsa:3912 K05636 LAMB1	laminin subunit beta 1
	hsa:2475 K07203 MTOR	mechanistic target of rapamycin kinase			hsa:3304 K03283 HSPA1B	heat shock protein family A (Hsp70) member 1B
	hsa:51703 K01897 ACSL5	acyl-CoA synthetase long chain family member 5			hsa:841 K04398 CASP8	caspase 8						hsa05222 Small cell lung cancer - Homo sapiens (human) (5)	hsa:1164 K02219 CKS2	CDC28 protein kinase regulatory subunit 2
	hsa:5468 K08530 PPARG	peroxisome proliferator activated receptor gamma											hsa:1282 K06237 COL4A1	collagen type IV alpha 1 chain
	hsa:55811 K11265 ADCY10	adenylate cyclase 10		hsa04915 Estrogen signaling pathway - Homo sapiens (human) (3)	hsa:2099 K08550 ESR1	estrogen receptor 1							hsa:3910 K06241 LAMA4	laminin subunit alpha 4
					hsa:3304 K03283 HSPA1B	heat shock protein family A (Hsp70) member 1B							hsa:3912 K05636 LAMB1	laminin subunit beta 1
hsa05010 Alzheimer disease - Homo sapiens (human) (5)	hsa:2475 K07203 MTOR	mechanistic target of rapamycin kinase			hsa:8202 K11256 NCOA3	nuclear receptor coactivator							hsa:7185 K03172 TRAF1	TNF receptor associated factor 1
	hsa:291 K05863 SLC25A4	solute carrier family 25 member 4
	hsa:4843 K13241 NOS2	nitric oxide synthase 2										hsa04014 Ras signaling pathway - Homo sapiens (human) (5)	hsa:2113 K02678 ETS1	ETS proto-oncogene 1, transcription factor
	hsa:57142 K20720 RTN4	reticulon 4											hsa:2263 K05093 FGFR2	fibroblast growth factor receptor 2
	hsa:9776 K08331 ATG13	autophagy related 13											hsa:5335 K01116 PLCG1	phospholipase C gamma 1
													hsa:53358 K17448 SHC3	SHC adaptor protein 3
hsa04152 AMPK signaling pathway - Homo sapiens (human) (4)	hsa:23216 K18341 TBC1D1	TBC1 domain family member 1											hsa:7074 K05731 TIAM1	TIAM Rac1 associated GEF 1
	hsa:2475 K07203 MTOR	mechanistic target of rapamycin kinase
	hsa:3479 K05459 IGF1	insulin like growth factor 1										hsa05131 Shigellosis - Homo sapiens (human) (5)	hsa:5335 K01116 PLCG1	phospholipase C gamma 1
	hsa:5468 K08530 PPARG	peroxisome proliferator activated receptor gamma											hsa:5581 K18050 PRKCE	protein kinase C epsilon
													hsa:7414 K05700 VCL	vinculin
hsa00280 Valine, leucine and isoleucine degradation - Homo sapiens (human) (4)	hsa:1962 K07514 EHHADH	enoyl-CoA hydratase and 3-hydroxyacyl CoA dehydrogenase											hsa:834 K01370 CASP1	caspase 1
	hsa:30 K07513 ACAA1	acetyl-CoA acyltransferase 1											hsa:9181 K12791 ARHGEF2	Rho/Rac guanine nucleotide exchange factor 2
	hsa:3033 K00022 HADH	hydroxyacyl-CoA dehydrogenase
	hsa:3158 K01641 HMGCS2	3-hydroxy-3-methylglutaryl-CoA synthase 2										hsa04926 Relaxin signaling pathway - Homo sapiens (human) (4)	hsa:1277 K06236 COL1A1	collagen type I alpha 1 chain
													hsa:1278 K06236 COL1A2	collagen type I alpha 2 chain
hsa05022 Pathways of neurodegeneration - multiple diseases - Homo sapiens (human) (4)	hsa:2475 K07203 MTOR	mechanistic target of rapamycin kinase		hsa05022 Pathways of neurodegeneration - multiple diseases - Homo sapiens (human) (4)	hsa:10010 K12650 TANK	TRAF family member associated NFKB activator							hsa:1282 K06237 COL4A1	collagen type IV alpha 1 chain
	hsa:291 K05863 SLC25A4	solute carrier family 25 member 4			hsa:324 K02085 APC	APC regulator of WNT signaling pathway							hsa:53358 K17448 SHC3	SHC adaptor protein 3
	hsa:4843 K13241 NOS2	nitric oxide synthase 2			hsa:6310 K23616 ATXN1	ataxin 1
	hsa:9776 K08331 ATG13	autophagy related 13			hsa:841 K04398 CASP8	caspase 8						hsa04530 Tight junction - Homo sapiens (human) (4)	hsa:5581 K18050 PRKCE	protein kinase C epsilon
													hsa:7074 K05731 TIAM1	TIAM Rac1 associated GEF 1
hsa04935 Growth hormone synthesis, secretion and action - Homo sapiens (human) (4)	hsa:2475 K07203 MTOR	mechanistic target of rapamycin kinase											hsa:9073 K06087 CLDN8	claudin 8
	hsa:3479 K05459 IGF1	insulin like growth factor 1											hsa:9181 K12791 ARHGEF2	Rho/Rac guanine nucleotide exchange factor 2
	hsa:55811 K11265 ADCY10	adenylate cyclase 10
	hsa:6777 K11224 STAT5B	signal transducer and activator of transcription 5B										hsa05132 Salmonella infection - Homo sapiens (human) (4)	hsa:127829 K07955 ARL8A	ADP ribosylation factor like GTPase 8A
													hsa:302 K17092 ANXA2	annexin A2
hsa04211 Longevity regulating pathway - Homo sapiens (human) (4)	hsa:2475 K07203 MTOR	mechanistic target of rapamycin kinase											hsa:5294 K21289 PIK3CG	phosphatidylinositol-4,5-bisphosphate 3-kinase catalytic subunit gamma
	hsa:3479 K05459 IGF1	insulin like growth factor 1											hsa:834 K01370 CASP1	caspase 1
	hsa:5468 K08530 PPARG	peroxisome proliferator activated receptor gamma
	hsa:9776 K08331 ATG13	autophagy related 13										hsa05145 Toxoplasmosis - Homo sapiens (human) (4)	hsa:3910 K06241 LAMA4	laminin subunit alpha 4
													hsa:3912 K05636 LAMB1	laminin subunit beta 1
hsa05016 Huntington disease - Homo sapiens (human) (4)	hsa:2475 K07203 MTOR	mechanistic target of rapamycin kinase											hsa:5294 K21289 PIK3CG	phosphatidylinositol-4,5-bisphosphate 3-kinase catalytic subunit gamma
	hsa:291 K05863 SLC25A4	solute carrier family 25 member 4											hsa:6772 K11220 STAT1	signal transducer and activator of transcription 1
	hsa:5468 K08530 PPARG	peroxisome proliferator activated receptor gamma
	hsa:9776 K08331 ATG13	autophagy related 13										hsa04072 Phospholipase D signaling pathway - Homo sapiens (human) (3)	hsa:5294 K21289 PIK3CG	phosphatidylinositol-4,5-bisphosphate 3-kinase catalytic subunit gamma
													hsa:5335 K01116 PLCG1	phospholipase C gamma 1
hsa04066 HIF-1 signaling pathway - Homo sapiens (human) (4)	hsa:2475 K07203 MTOR	mechanistic target of rapamycin kinase											hsa:53358 K17448 SHC3	SHC adaptor protein 3
	hsa:3479 K05459 IGF1	insulin like growth factor 1
	hsa:4843 K13241 NOS2	nitric oxide synthase 2										hsa04360 Axon guidance - Homo sapiens (human) (3)	hsa:5335 K01116 PLCG1	phospholipase C gamma 1
	hsa:7018 K14736 TF	transferrin											hsa:818 K04515 CAMK2G	calcium/calmodulin dependent protein kinase II gamma
													hsa:9723 K06840 SEMA3E	semaphorin 3E
hsa04144 Endocytosis - Homo sapiens (human) (4)	hsa:22905 K12471 EPN2	epsin 2
	hsa:23327 K13305 NEDD4L	NEDD4 like E3 ubiquitin protein ligase										hsa04611 Platelet activation - Homo sapiens (human) (3)	hsa:1277 K06236 COL1A1	collagen type I alpha 1 chain
	hsa:27131 K17920 SNX5	sorting nexin 5											hsa:1278 K06236 COL1A2	collagen type I alpha 2 chain
	hsa:3482 K06564 IGF2R	insulin like growth factor 2 receptor											hsa:5294 K21289 PIK3CG	phosphatidylinositol-4,5-bisphosphate 3-kinase catalytic subunit gamma
hsa05417 Lipid and atherosclerosis - Homo sapiens (human) (4)	hsa:1558 K17718 CYP2C8	cytochrome P450 family 2 subfamily C member 8										hsa04810 Regulation of actin cytoskeleton - Homo sapiens (human) (3)	hsa:2263 K05093 FGFR2	fibroblast growth factor receptor 2
	hsa:5468 K08530 PPARG	peroxisome proliferator activated receptor gamma											hsa:7074 K05731 TIAM1	TIAM Rac1 associated GEF 1
	hsa:6401 K06494 SELE	selectin E											hsa:7414 K05700 VCL	vinculin
	hsa:929 K04391 CD14	CD14 molecule
												hsa04666 Fc gamma R-mediated phagocytosis - Homo sapiens (human) (3)	hsa:3635 K03084 INPP5D	inositol polyphosphate-5-phosphatase D
hsa05206 MicroRNAs in cancer - Homo sapiens (human) (3)	hsa:2475 K07203 MTOR	mechanistic target of rapamycin kinase											hsa:5335 K01116 PLCG1	phospholipase C gamma 1
	hsa:900 K10145 CCNG1	cyclin G1											hsa:5581 K18050 PRKCE	protein kinase C epsilon
	hsa:9759 K11406 HDAC4	histone deacetylase 4
												hsa04670 Leukocyte transendothelial migration - Homo sapiens (human) (3)	hsa:5335 K01116 PLCG1	phospholipase C gamma 1
hsa04919 Thyroid hormone signaling pathway - Homo sapiens (human) (3)	hsa:1827 K17901 RCAN1	regulator of calcineurin 1											hsa:7414 K05700 VCL	vinculin
	hsa:2475 K07203 MTOR	mechanistic target of rapamycin kinase											hsa:9073 K06087 CLDN8	claudin 8
	hsa:7068 K08362 THRB	thyroid hormone receptor beta
												hsa05167 Kaposi sarcoma-associated herpesvirus infection - Homo sapiens (human) (3)	hsa:5294 K21289 PIK3CG	phosphatidylinositol-4,5-bisphosphate 3-kinase catalytic subunit gamma
hsa00630 Glyoxylate and dicarboxylate metabolism - Homo sapiens (human) (3)	hsa:112817 K18123 HOGA1	4-hydroxy-2-oxoglutarate aldolase 1											hsa:5335 K01116 PLCG1	phospholipase C gamma 1
	hsa:51179 K11517 HAO2	hydroxyacid oxidase 2											hsa:6772 K11220 STAT1	signal transducer and activator of transcription 1
	hsa:6470 K00600 SHMT1	serine hydroxymethyltransferase 1
												hsa04070 Phosphatidylinositol signaling system - Homo sapiens (human) (3)	hsa:117283 K07756 IP6K3	inositol hexakisphosphate kinase 3
hsa04514 Cell adhesion molecules - Homo sapiens (human) (3)	hsa:23114 K06757 NFASC	neurofascin											hsa:3635 K03084 INPP5D	inositol polyphosphate-5-phosphatase D
	hsa:23562 K06087 CLDN14	claudin 14											hsa:5335 K01116 PLCG1	phospholipase C gamma 1
	hsa:6401 K06494 SELE	selectin E
												hsa05417 Lipid and atherosclerosis - Homo sapiens (human) (3)	hsa:5335 K01116 PLCG1	phospholipase C gamma 1
hsa04010 MAPK signaling pathway - Homo sapiens (human) (3)	hsa:11221 K20216 DUSP10	dual specificity phosphatase 10											hsa:818 K04515 CAMK2G	calcium/calmodulin dependent protein kinase II gamma
	hsa:3479 K05459 IGF1	insulin like growth factor 1											hsa:834 K01370 CASP1	caspase 1
	hsa:929 K04391 CD14	CD14 molecule
												hsa05415 Diabetic cardiomyopathy - Homo sapiens (human) (3)	hsa:1277 K06236 COL1A1	collagen type I alpha 1 chain
hsa04530 Tight junction - Homo sapiens (human) (3)	hsa:23327 K13305 NEDD4L	NEDD4 like E3 ubiquitin protein ligase											hsa:1278 K06236 COL1A2	collagen type I alpha 2 chain
	hsa:23562 K06087 CLDN14	claudin 14											hsa:818 K04515 CAMK2G	calcium/calmodulin dependent protein kinase II gamma
	hsa:54566 K21111 EPB41L4B	erythrocyte membrane protein band 4.1 like 4B
												hsa01521 EGFR tyrosine kinase inhibitor resistance - Homo sapiens (human) (3)	hsa:2263 K05093 FGFR2	fibroblast growth factor receptor 2
hsa05221 Acute myeloid leukemia - Homo sapiens (human) (3)	hsa:2475 K07203 MTOR	mechanistic target of rapamycin kinase											hsa:5335 K01116 PLCG1	phospholipase C gamma 1
	hsa:6777 K11224 STAT5B	signal transducer and activator of transcription 5B											hsa:53358 K17448 SHC3	SHC adaptor protein 3
	hsa:929 K04391 CD14	CD14 molecule
												hsa05206 MicroRNAs in cancer - Homo sapiens (human) (3)	hsa:5328 K01348 PLAU	plasminogen activator, urokinase
hsa04976 Bile secretion - Homo sapiens (human) (3)	hsa:1244 K05666 ABCC2	ATP binding cassette subfamily C member 2											hsa:5335 K01116 PLCG1	phospholipase C gamma 1
	hsa:64240 K05683 ABCG5	ATP binding cassette subfamily G member 5											hsa:5581 K18050 PRKCE	protein kinase C epsilon
	hsa:6580 K08198 SLC22A1	solute carrier family 22 member 1
												hsa04064 NF-kappa B signaling pathway - Homo sapiens (human) (3)	hsa:5328 K01348 PLAU	plasminogen activator, urokinase
hsa00330 Arginine and proline metabolism - Homo sapiens (human) (3)	hsa:112817 K18123 HOGA1	4-hydroxy-2-oxoglutarate aldolase 1											hsa:5335 K01116 PLCG1	phospholipase C gamma 1
	hsa:383 K01476 ARG1	arginase 1											hsa:7185 K03172 TRAF1	TNF receptor associated factor 1
	hsa:4843 K13241 NOS2	nitric oxide synthase 2
												hsa05171 Coronavirus disease - COVID-19 - Homo sapiens (human) (3)	hsa:5335 K01116 PLCG1	phospholipase C gamma 1
hsa05133 Pertussis - Homo sapiens (human) (3)	hsa:4843 K13241 NOS2	nitric oxide synthase 2											hsa:6772 K11220 STAT1	signal transducer and activator of transcription 1
	hsa:717 K01332 C2	complement C2											hsa:834 K01370 CASP1	caspase 1
	hsa:929 K04391 CD14	CD14 molecule
												hsa04722 Neurotrophin signaling pathway - Homo sapiens (human) (3)	hsa:5335 K01116 PLCG1	phospholipase C gamma 1
hsa04151 PI3K-Akt signaling pathway - Homo sapiens (human) (3)	hsa:23678 K13304 SGK3	serum/glucocorticoid regulated kinase family member 3		hsa04151 PI3K-Akt signaling pathway - Homo sapiens (human) (3)	hsa:1277 K06236 COL1A1	collagen type I alpha 1 chain							hsa:53358 K17448 SHC3	SHC adaptor protein 3
	hsa:2475 K07203 MTOR	mechanistic target of rapamycin kinase			hsa:55970 K04347 GNG12	G protein subunit gamma 12							hsa:818 K04515 CAMK2G	calcium/calmodulin dependent protein kinase II gamma
	hsa:3479 K05459 IGF1	insulin like growth factor 1			hsa:6696 K06250 SPP1	secreted phosphoprotein 1
												hsa05214 Glioma - Homo sapiens (human) (3)	hsa:5335 K01116 PLCG1	phospholipase C gamma 1
hsa00270 Cysteine and methionine metabolism - Homo sapiens (human) (3)	hsa:10768 K01251 AHCYL1	adenosylhomocysteinase like 1											hsa:53358 K17448 SHC3	SHC adaptor protein 3
	hsa:27430 K00789 MAT2B	methionine adenosyltransferase 2 non-catalytic beta subunit											hsa:818 K04515 CAMK2G	calcium/calmodulin dependent protein kinase II gamma
	hsa:635 K00544 BHMT	betaine--homocysteine S-methyltransferase
												hsa00562 Inositol phosphate metabolism - Homo sapiens (human) (3)	hsa:3635 K03084 INPP5D	inositol polyphosphate-5-phosphatase D
hsa00650 Butanoate metabolism - Homo sapiens (human) (3)	hsa:1962 K07514 EHHADH	enoyl-CoA hydratase and 3-hydroxyacyl CoA dehydrogenase											hsa:5294 K21289 PIK3CG	phosphatidylinositol-4,5-bisphosphate 3-kinase catalytic subunit gamma
	hsa:3033 K00022 HADH	hydroxyacyl-CoA dehydrogenase											hsa:5335 K01116 PLCG1	phospholipase C gamma 1
	hsa:3158 K01641 HMGCS2	3-hydroxy-3-methylglutaryl-CoA synthase 2
												hsa04015 Rap1 signaling pathway - Homo sapiens (human) (3)	hsa:2263 K05093 FGFR2	fibroblast growth factor receptor 2
hsa04920 Adipocytokine signaling pathway - Homo sapiens (human) (3)	hsa:2180 K01897 ACSL1	acyl-CoA synthetase long chain family member 1											hsa:5335 K01116 PLCG1	phospholipase C gamma 1
	hsa:2475 K07203 MTOR	mechanistic target of rapamycin kinase											hsa:7074 K05731 TIAM1	TIAM Rac1 associated GEF 1
	hsa:51703 K01897 ACSL5	acyl-CoA synthetase long chain family member 5
												hsa04012 ErbB signaling pathway - Homo sapiens (human) (3)	hsa:5335 K01116 PLCG1	phospholipase C gamma 1
hsa04613 Neutrophil extracellular trap formation - Homo sapiens (human) (3)	hsa:2475 K07203 MTOR	mechanistic target of rapamycin kinase											hsa:53358 K17448 SHC3	SHC adaptor protein 3
	hsa:291 K05863 SLC25A4	solute carrier family 25 member 4											hsa:818 K04515 CAMK2G	calcium/calmodulin dependent protein kinase II gamma
	hsa:9759 K11406 HDAC4	histone deacetylase 4
												hsa05130 Pathogenic Escherichia coli infection - Homo sapiens (human) (3)	hsa:834 K01370 CASP1	caspase 1
hsa04140 Autophagy - animal - Homo sapiens (human) (3)	hsa:2475 K07203 MTOR	mechanistic target of rapamycin kinase											hsa:9073 K06087 CLDN8	claudin 8
	hsa:3916 K06528 LAMP1	lysosomal associated membrane protein 1											hsa:9181 K12791 ARHGEF2	Rho/Rac guanine nucleotide exchange factor 2
	hsa:9776 K08331 ATG13	autophagy related 13
												hsa04974 Protein digestion and absorption - Homo sapiens (human) (3)	hsa:1277 K06236 COL1A1	collagen type I alpha 1 chain
hsa04936 Alcoholic liver disease - Homo sapiens (human) (3)	hsa:127 K13980 ADH4	alcohol dehydrogenase 4 (class II), pi polypeptide											hsa:1278 K06236 COL1A2	collagen type I alpha 2 chain
	hsa:717 K01332 C2	complement C2											hsa:1282 K06237 COL4A1	collagen type IV alpha 1 chain
	hsa:929 K04391 CD14	CD14 molecule
												hsa04613 Neutrophil extracellular trap formation - Homo sapiens (human) (3)	hsa:5335 K01116 PLCG1	phospholipase C gamma 1
hsa04150 mTOR signaling pathway - Homo sapiens (human) (3)	hsa:2475 K07203 MTOR	mechanistic target of rapamycin kinase											hsa:834 K01370 CASP1	caspase 1
	hsa:2887 K20064 GRB10	growth factor receptor bound protein 10											hsa:9734 K11409 HDAC9	histone deacetylase 9
	hsa:3479 K05459 IGF1	insulin like growth factor 1
												hsa04020 Calcium signaling pathway - Homo sapiens (human) (3)	hsa:2263 K05093 FGFR2	fibroblast growth factor receptor 2
hsa04216 Ferroptosis - Homo sapiens (human) (3)	hsa:2180 K01897 ACSL1	acyl-CoA synthetase long chain family member 1											hsa:5335 K01116 PLCG1	phospholipase C gamma 1
	hsa:51703 K01897 ACSL5	acyl-CoA synthetase long chain family member 5											hsa:818 K04515 CAMK2G	calcium/calmodulin dependent protein kinase II gamma
	hsa:7018 K14736 TF	transferrin
												hsa04217 Necroptosis - Homo sapiens (human) (3)	hsa:6772 K11220 STAT1	signal transducer and activator of transcription 1
hsa05017 Spinocerebellar ataxia - Homo sapiens (human) (3)	hsa:2475 K07203 MTOR	mechanistic target of rapamycin kinase											hsa:818 K04515 CAMK2G	calcium/calmodulin dependent protein kinase II gamma
	hsa:291 K05863 SLC25A4	solute carrier family 25 member 4											hsa:834 K01370 CASP1	caspase 1
	hsa:9776 K08331 ATG13	autophagy related 13
												hsa04750 Inflammatory mediator regulation of TRP channels - Homo sapiens (human) (3)	hsa:5335 K01116 PLCG1	phospholipase C gamma 1
hsa01230 Biosynthesis of amino acids - Homo sapiens (human) (3)	hsa:27430 K00789 MAT2B	methionine adenosyltransferase 2 non-catalytic beta subunit											hsa:5581 K18050 PRKCE	protein kinase C epsilon
	hsa:383 K01476 ARG1	arginase 1											hsa:818 K04515 CAMK2G	calcium/calmodulin dependent protein kinase II gamma
	hsa:6470 K00600 SHMT1	serine hydroxymethyltransferase 1
												hsa04935 Growth hormone synthesis, secretion and action - Homo sapiens (human) (3)	hsa:5335 K01116 PLCG1	phospholipase C gamma 1
hsa05146 Amoebiasis - Homo sapiens (human) (3)	hsa:383 K01476 ARG1	arginase 1											hsa:53358 K17448 SHC3	SHC adaptor protein 3
	hsa:4843 K13241 NOS2	nitric oxide synthase 2											hsa:6772 K11220 STAT1	signal transducer and activator of transcription 1
	hsa:929 K04391 CD14	CD14 molecule
hsa05014 Amyotrophic lateral sclerosis - Homo sapiens (human) (3)	hsa:2475 K07203 MTOR	mechanistic target of rapamycin kinase
	hsa:4843 K13241 NOS2	nitric oxide synthase 2
	hsa:9776 K08331 ATG13	autophagy related 13
hsa05152 Tuberculosis - Homo sapiens (human) (3)	hsa:3916 K06528 LAMP1	lysosomal associated membrane protein 1
	hsa:4843 K13241 NOS2	nitric oxide synthase 2
	hsa:929 K04391 CD14	CD14 molecule
hsa05143 African trypanosomiasis - Homo sapiens (human) (3)	hsa:3250 K14477 HPR	haptoglobin-related protein
	hsa:3827 K03898 KNG1	kininogen 1
	hsa:6401 K06494 SELE	selectin E
hsa04610 Complement and coagulation cascades - Homo sapiens (human) (3)	hsa:3827 K03898 KNG1	kininogen 1
	hsa:462 K03911 SERPINC1	serpin family C member 1
	hsa:717 K01332 C2	complement C2
hsa04218 Cellular senescence - Homo sapiens (human) (3)	hsa:1875 K04682 E2F5	E2F transcription factor 5
	hsa:2475 K07203 MTOR	mechanistic target of rapamycin kinase
	hsa:291 K05863 SLC25A4	solute carrier family 25 member 4
hsa05204 Chemical carcinogenesis - DNA adducts - Homo sapiens (human) (3)	hsa:10 K00622 NAT2	N-acetyltransferase 2
	hsa:1558 K17718 CYP2C8	cytochrome P450 family 2 subfamily C member 8
	hsa:9 K00622 NAT1	N-acetyltransferase 1
hsa05202 Transcriptional misregulation in cancer - Homo sapiens (human) (3)	hsa:3479 K05459 IGF1	insulin like growth factor 1
	hsa:5468 K08530 PPARG	peroxisome proliferator activated receptor gamma
	hsa:929 K04391 CD14	CD14 molecule
hsa04071 Sphingolipid signaling pathway - Homo sapiens (human) (3)	hsa:259230 K04714 SGMS1	sphingomyelin synthase 1
	hsa:3827 K03898 KNG1	kininogen 1
	hsa:9846 K08091 GAB2	GRB2 associated binding protein 2
hsa04022 cGMP-PKG signaling pathway - Homo sapiens (human) (3)	hsa:291 K05863 SLC25A4	solute carrier family 25 member 4
	hsa:3827 K03898 KNG1	kininogen 1
	hsa:4205 K09260 MEF2A	myocyte enhancer factor 2A
hsa04350 TGF-beta signaling pathway - Homo sapiens (human) (3)	hsa:1875 K04682 E2F5	E2F transcription factor 5
	hsa:64388 K23318 GREM2	gremlin 2, DAN family BMP antagonist
	hsa:7018 K14736 TF	transferrin
